# Supplementary material for: Resistance to Cucumber Green Mottle Mosaic Virus in Cucumis melo
Source: Plants (Basel). 2021 May 27;10(6):1077. doi: 10.3390/plants10061077 (PMC8227257; doi:10.3390/plants10061077)
Supplement: Supplementary file 1 [file plants-10-01077-s001.zip]

Archive with 1 entries (1 files):
- plants-1195471-supplementary.pdf
